# Supplementary material for: CXCL10 could be a prognostic and immunological biomarker in bladder cancer
Source: Discov Oncol. 2024 May 8;15:148. doi: 10.1007/s12672-024-00982-6 (PMC11078901; doi:10.1007/s12672-024-00982-6)
Supplement: Supplementary file 1 — (XLSX 14 KB) [file 12672_2024_982_MOESM1_ESM.xlsx]

## Sheet: 计算
Label	mean	var	control mean	control var		delta ct	stdev	delta delta ct	FC(fold change)	max FC	min FC	Y+	Y-
					公式	B-D	sqrt(C+E)	Gx-G$2	power(2,-Ix)	power(2,-Ix+Hx)	power(2,-Ix-Hx)	L-J	J-M
Target A-1	20.4534	0.0467543	14.8284	0.0488745		5.62499	0.309239	0	1	1.23905	0.807067	0.239054	0.192933
Target A-2	23.502	0.00941572	14.4101	0.0013269		9.0919	0.103647	3.46691	0.0904389	0.0971753	0.0841695	0.00673643	0.00626944
							标准差（SD）		均值	最大值	最小值
sv-huc	29.7058	0.0263822	16.0184	0.00314488		13.6874	0.16444	0	1	1.12073	0.892275	Target1
sw780	27.8694	0.0081624	16.39	0.000658449		11.4794	0.095479	-2.20805	4.62052	4.93665	4.32463
T24	27.8458	0.018882	16.0671	0.000953828		11.7786	0.140658	-1.9088	3.75497	4.1395	3.40615
5637	27.9526	0.000737826	15.9494	0.00090257		12.0032	0.0272582	-1.68428	3.21381	3.27511	3.15366
RT4	28.3829	0.00346306	15.9624	5.1818e-06		12.4206	0.0657924	-1.26687	2.40639	2.51867	2.29911
RT112	28.6448	0.0455035	15.9338	0.000865576		12.711	0.213316	-0.976409	1.96756	2.28109	1.69713

## Sheet: CT汇总
sv-huc	CXCL10	29.82	29.7058	0.0263822
sv-huc	CXCL10	29.5199
sv-huc	CXCL10	29.7776
sw780	CXCL10	27.9197	27.8694	0.0081624
sw780	CXCL10	27.7651
sw780	CXCL10	27.9234
T24	CXCL10	27.7435	27.8458	0.018882
T24	CXCL10	27.7919
T24	CXCL10	28.0019
5637	CXCL10	27.9815	27.9526	0.000737826
5637	CXCL10	27.9276
5637	CXCL10	27.9487
RT4	CXCL10	28.4459	28.3829	0.00346306
RT4	CXCL10	28.3735
RT4	CXCL10	28.3294
RT112	CXCL10	28.8573	28.6448	0.0455035
RT112	CXCL10	28.6464
RT112	CXCL10	28.4307
sv-huc	GAPDH	16.0737	16.0184	0.00314488
sv-huc	GAPDH	16.0198
sv-huc	GAPDH	15.9616
sw780	GAPDH	16.4186	16.39	0.000658449
sw780	GAPDH	16.369
sw780	GAPDH	16.3825
T24	GAPDH	16.0957	16.0671	0.000953828
T24	GAPDH	16.0713
T24	GAPDH	16.0344
5637	GAPDH	15.9821	15.9494	0.00090257
5637	GAPDH	15.9433
5637	GAPDH	15.923
RT4	GAPDH	15.965	15.9624	5.1818e-06
RT4	GAPDH	15.9611
RT4	GAPDH	15.961
RT112	GAPDH	15.9	15.9338	0.000865576
RT112	GAPDH	15.9473
RT112	GAPDH	15.954
