# Supplementary material for: CXCL10 could be a prognostic and immunological biomarker in bladder cancer
Source: Discov Oncol. 2024 May 8;15:148. doi: 10.1007/s12672-024-00982-6 (PMC11078901; doi:10.1007/s12672-024-00982-6)
Supplement: Supplementary file 2 — (XLS 57 KB) [file 12672_2024_982_MOESM2_ESM.xls]

## Sheet: Result
File Name	C:\Users\2023-11-25_172703_Copy.eds
Comment
Operator	DEFAULT
Barcode
Instrument Type	QuantStudio™ 5 System
Block Type	96-Well 0.2-mL Block
Instrument Name	272522036
Instrument Serial Number	272522036
Heated Cover Serial Number
Block Serial Number	18331950
Run Start Date/Time	2023-11-26 01:24:56 上午 CST
Run End Date/Time	2023-11-26 02:26:06 上午 CST
Run Duration	61 minutes 9 seconds
Sample Volume	15.0
Cover Temperature	105.0
Passive Reference	ROX
PCR Stage/Step Number	Stage 2 Step 2
Melt Stage Number	3
Quantification Cycle Method	CT
Analysis Date/Time	2023-11-25 06:55:08 下午 CST
Software Name and Version	Design & Analysis Software v2.6.0
Plugin Name and Version	Primary Analysis v1.7.0, Relative Quantification v1.5.0
Exported On	2023-11-25 06:55:19 下午 CST
Well	Well Position	Sample	Target	Task	Reporter	Quencher	Amp Status	Cq	Cq Mean	Cq Confidence	Cq SD	Auto Threshold	Threshold	Auto Baseline	Baseline Start	Baseline End	Tm1	Tm2	Tm3	Tm4	Omit
49	E1	sv-huc	CXCL10	UNKNOWN	SYBR	None	Amp	29.82	29.7058	0.990419	0.162426	TRUE	0.151195	TRUE	3	25	86.9508				FALSE
50	E2	sv-huc	CXCL10	UNKNOWN	SYBR	None	Amp	29.5199	29.7058	0.989012	0.162426	TRUE	0.151195	TRUE	3	24	86.7985				FALSE
51	E3	sv-huc	CXCL10	UNKNOWN	SYBR	None	Amp	29.7776	29.7058	0.989506	0.162426	TRUE	0.151195	TRUE	3	25	87.1418				FALSE
52	E4	sw780	CXCL10	UNKNOWN	SYBR	None	Amp	27.9197	27.8694	0.99067	0.090346	TRUE	0.151195	TRUE	3	22	87.1418				FALSE
53	E5	sw780	CXCL10	UNKNOWN	SYBR	None	Amp	27.7651	27.8694	0.986316	0.090346	TRUE	0.151195	TRUE	3	22	87.1209				FALSE
54	E6	sw780	CXCL10	UNKNOWN	SYBR	None	Amp	27.9234	27.8694	0.989913	0.090346	TRUE	0.151195	TRUE	3	23	87.1209				FALSE
55	E7	sv-huc	GAPDH	UNKNOWN	SYBR	None	Amp	16.0737	16.0184	0.978656	0.0560792	FALSE	0.367058	TRUE	3	10	83.9035				FALSE
56	E8	sv-huc	GAPDH	UNKNOWN	SYBR	None	Amp	16.0198	16.0184	0.977178	0.0560792	FALSE	0.367058	TRUE	3	9	83.9035				FALSE
57	E9	sv-huc	GAPDH	UNKNOWN	SYBR	None	Amp	15.9616	16.0184	0.983254	0.0560792	FALSE	0.367058	TRUE	3	9	83.8947				FALSE
58	E10	T24	GAPDH	UNKNOWN	SYBR	None	Amp	16.0957	16.0671	0.972127	0.0308841	FALSE	0.367058	TRUE	3	10	83.8947				FALSE
59	E11	T24	GAPDH	UNKNOWN	SYBR	None	Amp	16.0713	16.0671	0.975898	0.0308841	FALSE	0.367058	TRUE	3	10	83.8967				FALSE
60	E12	T24	GAPDH	UNKNOWN	SYBR	None	Amp	16.0344	16.0671	0.978547	0.0308841	FALSE	0.367058	TRUE	3	9	83.7445				FALSE
61	F1	5637	CXCL10	UNKNOWN	SYBR	None	Amp	27.9815	27.9526	0.991834	0.027163	TRUE	0.151195	TRUE	3	23	86.9508				FALSE
62	F2	5637	CXCL10	UNKNOWN	SYBR	None	Amp	27.9276	27.9526	0.991136	0.027163	TRUE	0.151195	TRUE	3	23	86.9508				FALSE
63	F3	5637	CXCL10	UNKNOWN	SYBR	None	Amp	27.9487	27.9526	0.989554	0.027163	TRUE	0.151195	TRUE	3	22	87.1418				FALSE
64	F4	T24	CXCL10	UNKNOWN	SYBR	None	Amp	27.7435	27.8458	0.991738	0.137412	TRUE	0.151195	TRUE	3	23	87.1418				FALSE
65	F5	T24	CXCL10	UNKNOWN	SYBR	None	Amp	27.7919	27.8458	0.991923	0.137412	TRUE	0.151195	TRUE	3	23	87.1209				FALSE
66	F6	T24	CXCL10	UNKNOWN	SYBR	None	Amp	28.0019	27.8458	0.985987	0.137412	TRUE	0.151195	TRUE	3	23	87.1209				FALSE
70	F10	5637	GAPDH	UNKNOWN	SYBR	None	Amp	15.9821	15.9494	0.985874	0.0300428	FALSE	0.367058	TRUE	3	10	83.8947				FALSE
71	F11	5637	GAPDH	UNKNOWN	SYBR	None	Amp	15.9433	15.9494	0.984574	0.0300428	FALSE	0.367058	TRUE	3	9	83.7445				FALSE
72	F12	5637	GAPDH	UNKNOWN	SYBR	None	Amp	15.923	15.9494	0.981276	0.0300428	FALSE	0.367058	TRUE	3	9	83.7445				FALSE
73	G1	RT4	CXCL10	UNKNOWN	SYBR	None	Amp	28.4459	28.3829	0.989025	0.0588478	TRUE	0.151195	TRUE	3	23	86.9508				FALSE
74	G2	RT4	CXCL10	UNKNOWN	SYBR	None	Amp	28.3735	28.3829	0.987602	0.0588478	TRUE	0.151195	TRUE	3	23	86.9508				FALSE
75	G3	RT4	CXCL10	UNKNOWN	SYBR	None	Amp	28.3294	28.3829	0.989541	0.0588478	TRUE	0.151195	TRUE	3	23	87.1418				FALSE
76	G4	RT112	CXCL10	UNKNOWN	SYBR	None	Amp	28.8573	28.6448	0.98968	0.213316	TRUE	0.151195	TRUE	3	23	87.1418				FALSE
77	G5	RT112	CXCL10	UNKNOWN	SYBR	None	Amp	28.6464	28.6448	0.989146	0.213316	TRUE	0.151195	TRUE	3	24	87.1209				FALSE
78	G6	RT112	CXCL10	UNKNOWN	SYBR	None	Amp	28.4307	28.6448	0.989815	0.213316	TRUE	0.151195	TRUE	3	23	87.1209				FALSE
79	G7	RT4	GAPDH	UNKNOWN	SYBR	None	Amp	15.965	15.9624	0.981378	0.00227636	FALSE	0.367058	TRUE	3	10	83.9035				FALSE
80	G8	RT4	GAPDH	UNKNOWN	SYBR	None	Amp	15.9611	15.9624	0.984828	0.00227636	FALSE	0.367058	TRUE	3	10	83.9035				FALSE
81	G9	RT4	GAPDH	UNKNOWN	SYBR	None	Amp	15.961	15.9624	0.985383	0.00227636	FALSE	0.367058	TRUE	3	10	83.8947				FALSE
82	G10	RT112	GAPDH	UNKNOWN	SYBR	None	Amp	15.9	15.9338	0.986359	0.0294207	FALSE	0.367058	TRUE	3	9	83.8947				FALSE
83	G11	RT112	GAPDH	UNKNOWN	SYBR	None	Amp	15.9473	15.9338	0.982629	0.0294207	FALSE	0.367058	TRUE	3	10	83.7445				FALSE
84	G12	RT112	GAPDH	UNKNOWN	SYBR	None	Amp	15.954	15.9338	0.976252	0.0294207	FALSE	0.367058	TRUE	3	10	83.7445				FALSE
94	H10	sw780	GAPDH	UNKNOWN	SYBR	None	Amp	16.4186	16.39	0.979563	0.0256603	FALSE	0.367058	TRUE	3	10	83.8947				FALSE
95	H11	sw780	GAPDH	UNKNOWN	SYBR	None	Amp	16.369	16.39	0.975547	0.0256603	FALSE	0.367058	TRUE	3	9	83.7445				FALSE
96	H12	sw780	GAPDH	UNKNOWN	SYBR	None	Amp	16.3825	16.39	0.981324	0.0256603	FALSE	0.367058	TRUE	3	10	83.7445				FALSE

## Sheet: Melt Curve Result
File Name	C:\Users\2023-11-25_172703_Copy.eds
Comment
Operator	DEFAULT
Barcode
Instrument Type	QuantStudio™ 5 System
Block Type	96-Well 0.2-mL Block
Instrument Name	272522036
Instrument Serial Number	272522036
Heated Cover Serial Number
Block Serial Number	18331950
Run Start Date/Time	2023-11-26 01:24:56 上午 CST
Run End Date/Time	2023-11-26 02:26:06 上午 CST
Run Duration	61 minutes 9 seconds
Sample Volume	15.0
Cover Temperature	105.0
Passive Reference	ROX
PCR Stage/Step Number	Stage 2 Step 2
Melt Stage Number	3
Quantification Cycle Method	CT
Analysis Date/Time	2023-11-25 06:55:08 下午 CST
Software Name and Version	Design & Analysis Software v2.6.0
Plugin Name and Version	Primary Analysis v1.7.0, Relative Quantification v1.5.0
Exported On	2023-11-25 06:55:19 下午 CST
Well	Well Position	Sample	Target	Tm	Melt Peak Height
49	E1	sv-huc	CXCL10	86.9508	72060.6
49	E1	sv-huc	CXCL10	64.2632	17703.3
49	E1	sv-huc	CXCL10	92.8891	145.494
49	E1	sv-huc	CXCL10	0	0
49	E1	sv-huc	CXCL10	0	0
50	E2	sv-huc	CXCL10	86.7985	68569.5
50	E2	sv-huc	CXCL10	72.181	16596.3
50	E2	sv-huc	CXCL10	91.2142	2551.93
50	E2	sv-huc	CXCL10	67.6131	16699.5
50	E2	sv-huc	CXCL10	63.8064	16549.1
51	E3	sv-huc	CXCL10	87.1418	69662.9
51	E3	sv-huc	CXCL10	71.5886	16474.7
51	E3	sv-huc	CXCL10	64.7269	16575.8
51	E3	sv-huc	CXCL10	79.9752	15769.5
51	E3	sv-huc	CXCL10	0	0
52	E4	sw780	CXCL10	87.1418	56616.9
52	E4	sw780	CXCL10	63.8121	12991.3
52	E4	sw780	CXCL10	73.7234	12375.8
52	E4	sw780	CXCL10	0	0
52	E4	sw780	CXCL10	0	0
53	E5	sw780	CXCL10	87.1209	60966.2
53	E5	sw780	CXCL10	71.5802	13695.7
53	E5	sw780	CXCL10	67.4665	13731.9
53	E5	sw780	CXCL10	77.9794	12643.4
53	E5	sw780	CXCL10	63.8099	13570.8
54	E6	sw780	CXCL10	87.1209	73302
54	E6	sw780	CXCL10	65.1811	14215.4
54	E6	sw780	CXCL10	0	0
54	E6	sw780	CXCL10	0	0
54	E6	sw780	CXCL10	0	0
55	E7	sv-huc	GAPDH	83.9035	90154.4
55	E7	sv-huc	GAPDH	64.8723	16977
55	E7	sv-huc	GAPDH	0	0
55	E7	sv-huc	GAPDH	0	0
55	E7	sv-huc	GAPDH	0	0
56	E8	sv-huc	GAPDH	83.9035	84763.2
56	E8	sv-huc	GAPDH	65.7858	17158.9
56	E8	sv-huc	GAPDH	0	0
56	E8	sv-huc	GAPDH	0	0
56	E8	sv-huc	GAPDH	0	0
57	E9	sv-huc	GAPDH	83.8947	93530.8
57	E9	sv-huc	GAPDH	64.7183	18251.4
57	E9	sv-huc	GAPDH	73.5456	17178.4
57	E9	sv-huc	GAPDH	92.5698	177.564
57	E9	sv-huc	GAPDH	0	0
58	E10	T24	GAPDH	83.8947	94251.8
58	E10	T24	GAPDH	63.9573	19712
58	E10	T24	GAPDH	67.4578	19609.9
58	E10	T24	GAPDH	73.8499	18358.1
58	E10	T24	GAPDH	0	0
59	E11	T24	GAPDH	83.8967	91764.2
59	E11	T24	GAPDH	63.6531	19393.4
59	E11	T24	GAPDH	74.7642	18038.2
59	E11	T24	GAPDH	92.1159	132.482
59	E11	T24	GAPDH	0	0
60	E12	T24	GAPDH	83.7445	107462
60	E12	T24	GAPDH	63.5009	20757.3
60	E12	T24	GAPDH	0	0
60	E12	T24	GAPDH	0	0
60	E12	T24	GAPDH	0	0
61	F1	5637	CXCL10	86.9508	84785.4
61	F1	5637	CXCL10	66.6995	20373.1
61	F1	5637	CXCL10	63.0451	20358.3
61	F1	5637	CXCL10	72.9424	19918
61	F1	5637	CXCL10	0	0
62	F2	5637	CXCL10	86.9508	60584.2
62	F2	5637	CXCL10	68.6789	15207.8
62	F2	5637	CXCL10	71.7242	14810.8
62	F2	5637	CXCL10	0	0
62	F2	5637	CXCL10	0	0
63	F3	5637	CXCL10	87.1418	72535.7
63	F3	5637	CXCL10	69.3014	15389.4
63	F3	5637	CXCL10	65.7943	15350.4
63	F3	5637	CXCL10	72.8085	15089.9
63	F3	5637	CXCL10	62.8972	15188.7
64	F4	T24	CXCL10	87.1418	56066.5
64	F4	T24	CXCL10	64.7269	13893.2
64	F4	T24	CXCL10	0	0
64	F4	T24	CXCL10	0	0
64	F4	T24	CXCL10	0	0
65	F5	T24	CXCL10	87.1209	70167.9
65	F5	T24	CXCL10	68.076	15454.8
65	F5	T24	CXCL10	0	0
65	F5	T24	CXCL10	0	0
65	F5	T24	CXCL10	0	0
66	F6	T24	CXCL10	87.1209	73783.6
66	F6	T24	CXCL10	65.7906	15462.6
66	F6	T24	CXCL10	68.9901	15213.4
66	F6	T24	CXCL10	0	0
66	F6	T24	CXCL10	0	0
70	F10	5637	GAPDH	83.8947	88298.3
70	F10	5637	GAPDH	64.1095	18382.2
70	F10	5637	GAPDH	74.7631	17071.8
70	F10	5637	GAPDH	92.5698	51.7578
70	F10	5637	GAPDH	0	0
71	F11	5637	GAPDH	83.7445	92610.6
71	F11	5637	GAPDH	64.8707	18563.8
71	F11	5637	GAPDH	69.437	17608.9
71	F11	5637	GAPDH	93.0291	-284.328
71	F11	5637	GAPDH	0	0
72	F12	5637	GAPDH	83.7445	93706.7
72	F12	5637	GAPDH	69.8936	17784.4
72	F12	5637	GAPDH	0	0
72	F12	5637	GAPDH	0	0
72	F12	5637	GAPDH	0	0
73	G1	RT4	CXCL10	86.9508	100117
73	G1	RT4	CXCL10	63.8064	23145.5
73	G1	RT4	CXCL10	69.4403	23009.6
73	G1	RT4	CXCL10	73.0946	22572.1
73	G1	RT4	CXCL10	0	0
74	G2	RT4	CXCL10	86.9508	77692.6
74	G2	RT4	CXCL10	63.1974	19130.2
74	G2	RT4	CXCL10	71.7242	19047.7
74	G2	RT4	CXCL10	68.2221	19035.3
74	G2	RT4	CXCL10	78.5762	17502.4
75	G3	RT4	CXCL10	87.1418	75566.3
75	G3	RT4	CXCL10	63.9645	15612.2
75	G3	RT4	CXCL10	79.3652	14155.5
75	G3	RT4	CXCL10	74.0284	15185.4
75	G3	RT4	CXCL10	0	0
76	G4	RT112	CXCL10	87.1418	71069.5
76	G4	RT112	CXCL10	65.4894	15661.4
76	G4	RT112	CXCL10	79.8227	15009.4
76	G4	RT112	CXCL10	0	0
76	G4	RT112	CXCL10	0	0
77	G5	RT112	CXCL10	87.1209	63695.9
77	G5	RT112	CXCL10	66.7047	15646.8
77	G5	RT112	CXCL10	72.0373	15442.1
77	G5	RT112	CXCL10	93.2153	-142.338
77	G5	RT112	CXCL10	0	0
78	G6	RT112	CXCL10	87.1209	67793.5
78	G6	RT112	CXCL10	65.4859	15147.1
78	G6	RT112	CXCL10	69.7519	14874.6
78	G6	RT112	CXCL10	0	0
78	G6	RT112	CXCL10	0	0
79	G7	RT4	GAPDH	83.9035	96589.7
79	G7	RT4	GAPDH	64.111	18249.3
79	G7	RT4	GAPDH	0	0
79	G7	RT4	GAPDH	0	0
79	G7	RT4	GAPDH	0	0
80	G8	RT4	GAPDH	83.9035	88662.4
80	G8	RT4	GAPDH	66.3948	17635.2
80	G8	RT4	GAPDH	63.9588	17622.3
80	G8	RT4	GAPDH	0	0
80	G8	RT4	GAPDH	0	0
81	G9	RT4	GAPDH	83.8947	95851.9
81	G9	RT4	GAPDH	63.653	17999.6
81	G9	RT4	GAPDH	66.3924	17951.6
81	G9	RT4	GAPDH	0	0
81	G9	RT4	GAPDH	0	0
82	G10	RT112	GAPDH	83.8947	91817
82	G10	RT112	GAPDH	65.0227	18354
82	G10	RT112	GAPDH	68.6754	17711
82	G10	RT112	GAPDH	0	0
82	G10	RT112	GAPDH	0	0
83	G11	RT112	GAPDH	83.7445	97027.3
83	G11	RT112	GAPDH	62.5876	19316
83	G11	RT112	GAPDH	65.9362	19210.6
83	G11	RT112	GAPDH	93.0291	-429.023
83	G11	RT112	GAPDH	71.8723	18397.8
84	G12	RT112	GAPDH	83.7445	89912.3
84	G12	RT112	GAPDH	64.1097	18629.4
84	G12	RT112	GAPDH	72.1767	17644.4
84	G12	RT112	GAPDH	68.0671	17874
84	G12	RT112	GAPDH	92.4203	-438.447
94	H10	sw780	GAPDH	83.8947	97979.9
94	H10	sw780	GAPDH	62.7398	18588.3
94	H10	sw780	GAPDH	65.7837	18508.4
94	H10	sw780	GAPDH	0	0
94	H10	sw780	GAPDH	0	0
95	H11	sw780	GAPDH	83.7445	100866
95	H11	sw780	GAPDH	64.5663	18947.2
95	H11	sw780	GAPDH	70.3502	17916.9
95	H11	sw780	GAPDH	0	0
95	H11	sw780	GAPDH	0	0
96	H12	sw780	GAPDH	83.7445	102569
96	H12	sw780	GAPDH	66.0884	19464.6
96	H12	sw780	GAPDH	92.1159	33.4141
96	H12	sw780	GAPDH	62.2832	19163.4
96	H12	sw780	GAPDH	71.2635	18349.1
